# Supplementary material for: Truncated NS1 Influenza A Virus Induces a Robust Antigen-Specific Tissue-Resident T-Cell Response and Promotes Inducible Bronchus-Associated Lymphoid Tissue Formation in Mice
Source: Vaccines (Basel). 2025 Jan 10;13(1):58. doi: 10.3390/vaccines13010058 (PMC11769193; doi:10.3390/vaccines13010058)
Supplement: Supplementary file 1 [file vaccines-13-00058-s001.zip]

Archive with 1 entries (1 files):
- vaccines-3379565-supplementary.pdf
